# Supplementary material for: Female genital mutilation among children in Ethiopia: A time-to-event analysis of age at circumcision
Source: PLoS One. 2025 Jan 24;20(1):e0317966. doi: 10.1371/journal.pone.0317966 (PMC11761116; doi:10.1371/journal.pone.0317966)
Supplement: S1 Data — (XLSX) [file pone.0317966.s001.xlsx]

## Sheet: Sheet1
Status	Time	Age of Mother	Residence	Religion	WealthStatus	MothersEducation	FatherEducation
0	1	1	0	1	0	0	0
0	1	1	0	1	1	1	2
0	1	2	0	1	1	0	0
0	1	2	0	1	1	0	0
0	1	0	0	1	0	1	1
0	1	1	0	1	0	0	0
0	1	0	0	1	0	1	1
0	1	1	0	1	0	0	1
0	1	0	0	1	0	1	1
0	1	1	0	0	2	0	0
0	1	1	0	0	1	0	0
1	1	1	0	1	0	0	0
0	1	1	0	1	0	0	0
0	1	0	0	1	0	0	0
0	1	1	1	1	2	1	1
0	1	2	1	1	2	0	1
0	1	1	0	1	0	1	0
0	1	0	0	1	1	1	2
1	1	0	0	1	0	1	1
0	1	0	0	1	2	1	0
0	1	0	0	1	0	1	1
0	1	1	0	1	0	0	0
0	1	1	0	1	0	1	2
0	1	1	0	1	0	0	0
0	1	2	0	1	0	0	0
0	1	2	0	1	0	0	0
0	1	2	0	1	0	0	0
0	1	1	0	1	0	0	0
1	1	1	0	1	0	0	0
1	1	2	0	1	0	0	0
0	1	1	0	1	0	0	0
0	1	1	0	1	2	0	0
0	1	0	0	1	0	0	0
0	1	2	0	1	0	0	1
0	1	2	0	1	0	0	0
0	1	2	0	1	0	0	0
0	1	2	0	1	2	0	0
0	1	0	0	0	1	1	0
0	1	1	0	1	0	0	0
0	1	1	1	1	2	2	2
0	1	2	1	1	2	2	2
0	1	2	1	0	2	1	2
0	1	0	0	0	2	1	0
0	1	1	0	0	2	0	1
0	1	0	1	1	2	1	2
0	1	0	1	1	2	2	2
0	1	2	0	1	0	1	0
0	1	1	0	1	0	0	1
0	1	0	0	1	0	0	0
0	1	1	0	1	2	1	2
0	1	1	0	1	1	0	1
0	1	1	1	1	2	1	1
0	1	0	1	0	2	2	1
0	1	1	0	2	0	1	2
1	1	1	0	1	0	0	0
0	1	1	0	0	1	0	0
0	1	1	0	0	1	0	0
0	1	1	0	1	1	1	1
0	1	2	0	0	2	0	0
1	1	1	0	1	0	0	1
0	1	1	0	0	2	2	2
0	1	1	0	0	0	0	0
0	1	2	0	0	0	0	0
0	1	2	0	0	2	0	2
0	1	1	0	1	0	0	1
1	1	1	0	1	0	1	0
1	1	1	1	1	2	0	0
0	1	1	1	0	2	2	2
0	1	1	1	0	2	2	2
0	1	1	1	0	2	2	2
0	1	0	1	0	2	1	1
0	1	1	0	1	0	0	1
0	1	0	1	0	2	2	2
0	1	1	1	1	2	0	2
0	1	1	0	0	0	0	0
0	1	2	0	1	0	0	0
0	1	1	0	1	2	0	1
1	1	1	0	1	0	0	0
0	1	1	0	0	0	1	0
0	1	0	0	0	0	0	1
0	1	1	1	0	2	2	2
0	1	0	0	1	0	0	1
0	1	1	1	0	2	2	2
1	1	1	0	1	0	0	0
0	1	1	0	1	0	0	0
1	1	1	0	1	0	0	0
0	1	1	0	0	0	0	1
0	1	0	0	0	0	1	1
0	1	1	0	0	0	0	0
0	1	1	0	0	2	1	2
1	1	1	0	1	2	0	0
0	1	0	0	1	0	1	1
0	1	1	0	0	1	0	0
0	1	1	0	1	0	1	0
0	1	0	0	1	0	0	0
0	1	0	0	1	1	0	1
0	1	1	0	1	0	0	0
1	1	2	0	1	0	0	0
0	1	1	1	0	2	0	0
0	1	1	0	0	0	1	1
1	1	0	0	1	0	1	0
1	1	1	0	1	0	0	0
1	1	0	0	1	0	0	0
0	1	1	0	0	0	1	2
0	1	1	0	0	0	2	2
0	1	2	1	0	2	1	2
0	1	1	0	0	0	0	0
0	1	1	0	0	1	0	1
0	1	0	1	0	2	2	2
0	1	1	0	0	2	2	2
0	1	1	0	0	2	2	1
1	1	1	0	1	2	0	1
0	1	2	0	1	0	0	0
1	1	1	0	1	0	0	0
1	1	1	0	1	0	0	0
0	1	1	0	1	0	0	0
1	1	1	0	0	2	0	1
0	1	2	0	0	0	0	0
1	1	0	0	0	2	1	1
0	1	1	0	0	2	0	0
0	1	0	0	1	0	0	1
0	1	2	0	1	2	0	1
0	1	2	0	1	2	0	1
0	1	1	0	1	2	1	2
0	1	2	0	0	0	0	0
0	1	1	0	0	2	2	2
1	1	2	0	0	2	0	0
0	1	1	0	0	0	0	0
0	1	1	0	0	2	0	0
0	1	2	0	0	1	0	1
1	1	2	0	0	2	1	1
1	1	1	0	0	2	0	0
0	1	0	1	0	2	1	1
1	1	0	0	1	0	0	0
1	1	0	0	1	0	0	2
1	1	0	0	1	0	0	0
0	1	1	0	1	0	0	0
0	1	1	0	0	0	1	0
1	1	1	0	0	1	0	0
1	1	1	0	0	0	0	0
1	1	1	0	0	2	0	1
0	1	1	0	0	1	0	0
0	1	0	0	0	1	1	2
1	1	2	0	1	0	0	0
0	1	2	0	1	1	0	0
0	1	2	0	1	0	0	0
0	1	2	0	1	0	0	0
0	1	1	0	1	0	0	0
1	1	1	0	0	2	0	1
0	1	2	0	0	0	0	0
0	1	0	1	0	2	0	2
0	1	0	1	0	2	2	2
0	1	1	1	0	2	2	1
1	1	2	0	0	1	1	0
0	1	1	0	0	0	0	0
1	1	2	0	0	0	0	0
1	1	1	0	0	1	0	0
1	1	0	0	0	0	0	0
1	1	1	0	0	0	1	0
0	1	0	0	0	0	0	1
1	1	0	0	0	2	1	1
0	1	1	0	0	1	0	0
0	1	1	0	0	2	0	1
0	1	1	0	1	0	0	2
1	1	2	0	1	0	0	0
0	1	1	0	1	0	0	0
1	1	1	0	1	0	0	0
1	1	2	0	0	1	0	0
0	1	1	1	0	2	2	2
0	1	1	1	1	0	0	2
0	1	2	1	1	0	0	2
1	1	2	1	1	2	1	2
1	1	2	1	1	2	0	0
0	1	1	1	1	2	0	0
1	1	1	0	1	0	0	0
0	1	1	0	0	1	0	1
0	1	0	0	0	1	0	0
0	1	2	1	0	2	1	2
0	1	1	1	1	2	1	1
0	1	1	0	0	2	1	1
1	1	2	0	0	2	1	2
0	1	1	0	0	1	1	0
0	1	1	1	0	2	2	2
0	1	2	0	0	1	0	0
0	1	1	0	0	0	0	0
0	1	1	0	0	0	0	1
0	1	2	0	0	2	0	1
1	1	1	1	1	2	1	0
1	1	2	1	1	2	0	1
0	1	0	0	1	0	0	0
0	1	1	0	1	0	0	0
0	1	2	0	0	0	0	1
1	1	1	0	1	2	0	0
0	1	0	0	1	0	0	1
0	1	1	1	1	2	0	1
0	1	1	1	1	2	0	2
0	1	1	1	0	2	1	2
0	1	2	1	0	2	2	2
0	1	1	0	0	2	0	0
0	1	0	0	0	0	0	0
0	1	1	0	0	1	0	0
0	1	1	0	0	0	1	1
0	1	1	0	1	0	0	2
1	1	2	0	1	0	0	0
0	1	0	0	1	1	1	2
0	1	0	0	1	2	1	2
0	1	1	0	1	0	0	0
0	1	1	0	1	0	0	1
0	1	0	0	1	0	0	1
0	1	1	0	1	1	0	1
1	1	1	0	1	0	0	0
0	1	1	0	0	1	1	2
1	1	2	0	0	1	0	0
1	1	2	0	0	0	1	0
0	1	2	0	0	0	0	1
0	1	1	0	0	2	1	1
0	1	1	1	0	2	1	2
0	1	0	1	0	2	1	2
0	1	0	1	0	2	1	2
0	1	1	1	0	2	2	1
0	1	1	1	0	2	0	0
0	1	0	1	0	2	1	1
0	1	0	0	0	0	1	1
0	1	2	0	0	2	1	2
0	1	0	0	0	0	0	1
0	1	1	0	0	2	0	1
0	1	1	0	0	0	0	1
1	1	1	0	0	1	0	1
1	1	1	0	1	0	1	1
1	1	1	0	1	2	0	0
0	1	2	0	1	2	0	0
0	1	0	0	1	2	2	2
0	1	0	0	1	2	2	2
1	1	0	0	1	0	0	0
1	1	2	0	1	1	0	1
0	1	1	0	1	0	1	0
0	1	0	0	0	0	0	1
0	1	1	0	0	2	0	1
0	1	1	0	0	2	0	1
0	1	1	0	0	2	1	1
0	1	0	0	0	2	1	1
0	1	1	0	1	0	0	0
1	1	0	0	1	0	0	0
1	1	2	0	1	0	0	0
0	1	2	0	0	2	0	1
0	1	0	0	0	2	0	1
1	1	0	0	1	2	0	0
1	1	2	0	1	1	0	0
1	1	1	0	1	1	1	0
1	1	2	0	1	0	0	0
0	1	2	0	1	0	0	0
0	1	1	0	1	0	0	0
0	1	1	1	1	2	0	1
0	1	1	0	0	0	0	1
0	1	2	0	0	2	0	0
0	1	1	0	1	0	0	1
1	1	1	0	1	0	0	0
1	1	0	0	1	0	0	0
0	1	1	1	0	2	0	1
0	1	0	1	0	2	2	2
0	1	1	0	1	2	0	1
0	1	1	0	1	2	1	2
1	1	1	0	1	0	0	1
1	1	1	0	1	0	0	0
0	1	2	0	0	0	0	0
0	1	0	1	0	2	1	2
0	1	1	0	1	1	0	1
0	1	1	0	1	0	0	1
0	1	1	0	1	0	0	0
0	1	1	0	1	0	1	1
0	1	1	0	1	0	0	0
1	1	1	0	1	0	0	0
0	1	0	1	0	2	2	2
0	1	2	1	0	2	1	1
0	1	0	0	0	0	0	0
0	1	0	0	0	0	1	1
0	1	1	0	1	1	0	0
1	1	1	0	0	0	0	0
1	1	1	0	0	1	0	1
0	1	1	1	0	2	2	2
1	1	2	0	0	1	0	0
0	1	1	0	1	0	0	0
0	1	0	0	1	0	0	0
0	1	0	0	1	0	0	0
0	1	1	0	1	0	0	0
0	1	2	0	1	0	0	0
0	1	1	0	0	2	0	0
0	1	1	1	1	2	1	2
0	1	1	0	1	0	0	0
0	1	1	0	1	0	0	0
1	1	1	0	1	0	0	0
0	1	1	0	0	2	1	0
0	1	0	0	0	0	1	2
0	1	1	1	1	2	0	2
0	1	1	1	1	2	2	2
0	1	0	0	1	0	1	0
0	1	1	0	1	0	0	0
0	1	1	0	1	0	0	0
0	1	2	0	1	2	1	0
1	1	1	0	0	0	1	1
0	1	1	0	0	1	0	1
1	1	1	1	1	0	0	0
0	1	0	0	1	0	0	0
0	1	1	0	1	0	0	0
0	1	2	0	1	0	1	0
1	1	2	0	1	0	0	1
1	1	2	0	1	0	0	0
0	1	0	0	1	0	0	0
0	1	0	0	1	0	0	1
1	1	1	0	1	0	0	0
1	1	2	0	1	0	0	0
1	1	2	0	1	0	0	0
0	1	2	0	0	2	0	0
0	1	2	0	0	0	0	2
0	1	1	0	0	2	2	2
0	1	1	0	0	0	2	2
1	1	0	0	1	0	0	0
0	1	2	0	0	2	1	0
0	1	0	0	0	0	2	2
0	1	0	0	0	0	1	1
0	1	1	0	0	2	0	2
1	1	2	0	0	0	0	1
0	1	0	1	0	2	2	2
0	1	1	1	0	2	1	2
1	1	1	0	1	0	0	0
0	1	0	0	0	0	0	2
0	1	1	0	1	0	0	0
0	1	1	0	1	2	0	1
0	1	2	0	1	0	0	0
0	1	1	1	1	2	0	0
1	1	2	1	1	2	0	2
1	1	1	1	1	2	0	0
0	1	1	0	0	0	1	0
0	1	2	0	0	0	0	0
1	1	1	0	1	0	0	0
0	1	2	1	1	2	0	0
1	1	1	0	1	0	0	0
0	1	1	0	1	0	0	0
1	1	1	0	1	0	0	0
0	1	1	0	0	0	0	0
0	1	1	0	1	1	0	1
0	1	1	0	0	2	1	1
1	1	1	0	0	1	1	0
0	1	2	0	0	0	0	0
0	1	1	1	1	2	0	2
0	1	1	1	1	2	0	2
1	1	1	0	1	0	0	0
0	1	1	0	1	2	0	0
0	1	1	0	1	2	2	1
1	1	2	0	0	2	0	0
0	1	1	0	0	0	0	0
0	1	0	0	0	2	2	0
0	1	1	1	1	2	1	2
0	1	1	1	1	2	1	1
1	1	1	0	1	0	0	0
0	1	2	0	1	0	0	0
0	1	1	0	1	0	0	1
1	1	2	0	1	0	0	0
1	1	0	0	1	0	0	0
1	1	0	0	1	0	0	0
1	1	1	1	1	2	0	1
0	1	2	0	0	2	1	0
0	1	0	0	1	0	1	0
1	1	1	0	1	0	0	0
0	1	1	1	0	2	1	1
0	1	2	0	0	2	0	0
0	1	0	0	0	1	1	1
0	1	1	0	0	2	0	0
0	1	2	0	0	2	0	0
0	1	2	0	0	0	0	0
0	1	1	1	0	2	2	2
0	1	0	0	0	0	1	1
0	1	1	0	0	1	1	1
0	1	2	1	1	2	2	2
0	1	0	1	1	2	2	1
0	1	2	0	0	0	0	0
0	1	1	0	0	2	0	0
1	1	1	0	1	2	0	0
0	1	1	0	1	2	1	0
1	1	2	0	1	1	0	1
0	1	0	0	1	0	1	1
0	1	2	0	1	1	0	0
0	1	0	1	0	2	2	2
0	1	0	0	1	0	1	1
0	1	1	0	0	0	0	0
0	1	2	0	0	2	0	0
0	1	2	0	0	2	0	0
0	1	1	0	0	0	0	0
0	1	0	0	0	0	0	0
0	1	2	0	0	0	0	0
0	1	1	0	0	0	0	0
0	1	2	0	0	0	0	0
0	1	1	1	0	2	2	2
0	1	2	0	0	2	0	0
0	1	0	0	0	1	1	1
0	1	0	0	0	0	1	1
0	1	1	0	0	0	1	0
0	1	1	0	0	0	0	0
1	1	1	0	0	0	0	0
0	1	2	0	0	0	0	0
0	1	1	0	0	0	0	1
0	1	1	0	1	1	1	0
0	1	0	0	1	1	1	1
0	1	1	0	1	0	0	0
1	1	2	0	1	0	0	0
1	1	1	0	1	0	1	1
0	1	1	0	0	2	2	2
0	1	2	0	0	1	0	0
0	1	1	0	1	0	0	0
0	1	0	0	1	0	0	0
0	1	1	1	0	0	0	0
0	1	1	0	1	0	0	0
0	1	2	0	1	0	1	1
0	1	0	1	1	2	0	2
0	1	2	1	1	2	1	2
0	1	0	1	1	2	0	0
0	1	1	1	1	2	2	2
1	1	2	1	1	1	0	0
0	1	1	1	1	2	1	1
0	1	1	1	1	2	0	0
0	1	1	0	1	0	0	0
0	1	1	0	1	0	0	1
0	1	1	0	1	0	0	0
0	1	0	0	1	0	0	0
1	1	1	0	1	0	0	0
1	1	2	0	1	0	0	0
1	1	1	0	1	0	0	0
0	1	1	1	0	2	1	2
0	1	2	1	1	2	0	0
0	1	2	1	0	2	1	1
0	1	1	0	0	0	0	0
0	1	1	0	0	0	0	1
0	1	1	0	0	2	1	2
0	1	1	0	0	0	1	2
0	1	1	0	1	1	0	0
0	1	2	0	1	0	0	0
0	1	1	0	1	2	0	0
0	1	1	0	0	1	1	1
0	1	0	0	0	0	1	2
0	1	0	0	0	2	1	1
0	1	1	0	1	0	0	0
0	1	0	0	1	1	0	1
0	1	1	0	1	0	0	0
0	1	2	0	1	1	0	0
0	1	1	0	1	0	0	1
0	1	1	0	1	0	0	0
0	1	2	0	1	1	0	0
1	1	1	0	1	1	0	1
0	1	0	0	1	0	1	1
0	1	1	0	1	2	0	0
0	1	1	0	1	2	0	1
0	1	1	0	1	2	0	1
0	1	1	0	1	2	0	1
0	1	1	0	1	0	0	0
0	1	1	0	0	2	1	2
0	1	1	1	0	2	1	1
0	1	0	1	1	2	1	1
0	1	1	1	1	2	0	0
1	1	2	0	0	0	0	0
0	1	2	1	0	2	2	2
0	1	0	0	1	2	2	2
0	1	0	0	0	0	0	0
1	1	1	0	0	2	0	0
1	1	2	0	0	2	0	0
0	1	1	1	0	2	2	2
0	1	1	0	1	0	0	0
0	1	2	0	0	0	0	1
0	1	1	0	0	0	1	2
1	1	2	0	1	0	0	0
1	1	2	0	1	0	0	0
0	1	0	0	1	0	1	0
0	1	1	0	0	0	0	0
1	1	2	0	1	0	0	0
0	1	0	0	1	1	1	1
0	1	1	0	1	1	0	0
1	1	1	0	1	0	0	0
0	1	1	0	1	0	0	0
0	1	0	0	1	0	0	0
1	1	1	0	0	1	0	0
1	1	2	0	0	0	0	0
0	1	0	0	0	2	1	1
0	1	1	0	0	2	0	0
0	1	1	0	1	2	0	2
0	1	0	0	1	0	1	0
0	1	0	1	0	2	1	1
0	1	1	0	1	0	0	1
1	1	2	0	1	0	0	0
0	1	1	0	1	0	0	0
0	1	0	0	1	0	0	0
0	1	1	0	0	2	1	2
0	1	0	0	1	1	1	0
0	1	1	0	1	1	0	0
0	1	1	0	1	1	0	1
0	1	1	0	1	2	1	2
0	1	2	0	1	0	0	1
1	1	1	0	1	0	0	0
1	1	1	0	1	0	0	0
1	1	2	0	1	0	0	0
1	1	0	0	1	0	0	0
0	1	1	0	0	2	0	0
0	1	1	0	0	2	0	1
1	1	1	1	1	2	0	0
1	1	1	1	1	2	0	0
0	1	1	1	1	2	2	2
1	1	2	0	1	2	0	0
0	1	0	0	1	0	0	0
0	1	2	0	1	0	1	0
0	1	1	0	0	2	0	1
0	1	1	0	1	0	0	0
0	1	1	0	1	0	0	0
1	1	1	0	1	0	0	0
0	1	1	0	1	0	0	0
1	1	2	0	1	1	0	0
0	1	1	0	1	0	0	0
0	1	1	0	1	0	0	0
0	1	1	1	0	1	0	0
0	1	1	1	0	2	1	1
0	1	1	0	0	0	0	0
0	1	1	0	0	1	0	1
0	1	1	0	0	0	0	0
0	1	1	1	0	2	2	2
0	1	2	1	0	2	1	2
1	1	2	0	0	0	0	0
0	1	1	0	0	1	0	0
1	1	2	0	1	0	1	0
0	1	1	0	1	0	0	0
1	1	2	0	1	0	0	0
1	1	2	0	0	0	0	0
1	1	1	0	0	0	0	0
0	1	1	0	0	0	0	0
0	1	2	1	0	2	2	2
0	1	0	1	0	2	2	2
0	1	0	1	1	2	2	2
0	1	0	0	0	1	1	1
0	1	1	0	1	0	0	1
0	1	1	0	1	0	0	1
0	1	1	0	1	0	0	0
0	1	1	0	1	1	0	1
0	1	1	0	1	1	0	1
0	1	1	0	1	0	0	0
0	1	0	0	1	0	1	1
1	1	2	0	1	0	0	0
0	1	0	0	1	0	0	1
0	1	1	0	1	0	0	1
1	1	1	0	1	1	0	0
0	1	0	0	1	0	0	0
1	1	0	0	1	0	0	0
0	1	1	0	1	0	1	0
1	1	1	0	0	2	0	0
1	1	2	0	0	0	0	1
0	1	1	0	1	0	0	0
1	1	1	0	1	1	1	1
1	1	1	1	1	2	0	0
1	1	2	1	1	2	0	0
1	1	1	1	1	2	0	2
0	1	1	0	1	0	0	0
0	1	2	0	1	0	0	0
0	1	0	0	1	0	0	0
0	1	1	0	0	2	0	2
0	1	1	0	0	1	0	1
0	1	0	0	0	2	1	1
1	1	1	0	0	0	0	0
0	1	1	0	0	0	0	0
1	1	2	0	0	2	0	0
0	1	1	0	0	0	0	2
0	1	1	0	0	0	0	0
0	1	0	0	1	2	1	1
0	1	0	0	0	2	1	1
0	1	1	0	1	2	1	1
0	1	1	0	1	0	0	0
1	1	1	0	1	0	0	0
0	1	1	1	1	2	1	1
0	1	1	1	0	2	2	2
0	1	1	0	0	0	1	1
0	1	2	0	0	0	1	0
0	1	1	0	0	0	1	0
1	1	2	0	1	0	0	0
1	1	0	0	1	0	0	0
0	1	2	1	1	0	0	0
1	1	2	1	1	0	0	0
0	1	1	0	0	1	1	0
0	1	1	0	0	0	0	0
0	1	1	0	1	2	0	0
0	1	0	0	1	2	1	0
0	1	2	0	1	0	0	0
1	1	2	0	1	0	0	0
1	1	1	0	1	0	0	0
0	1	1	1	0	2	2	2
0	1	1	1	0	2	1	1
0	1	2	1	0	2	1	1
1	1	0	0	1	0	0	0
1	1	1	0	1	0	0	0
0	1	0	1	0	2	2	2
0	1	0	0	2	0	1	0
0	1	2	0	2	0	0	0
0	1	0	0	0	0	1	1
0	1	1	0	0	0	0	0
0	1	2	0	0	0	0	0
0	1	2	0	0	0	0	1
0	1	2	0	0	0	1	1
0	1	1	1	0	2	2	2
0	1	0	0	1	2	1	1
0	1	1	1	1	2	2	2
0	1	2	0	1	0	0	0
0	1	1	0	1	0	0	0
0	1	2	0	0	1	0	0
0	1	2	0	2	0	0	0
0	1	1	0	1	0	0	0
0	1	1	0	0	1	0	0
0	1	1	0	0	0	0	0
0	1	1	0	1	0	0	0
0	1	2	0	1	0	0	0
0	1	0	0	1	2	2	2
0	1	2	0	0	0	0	0
0	1	2	0	0	0	0	0
1	1	1	0	1	0	0	0
1	1	2	0	1	0	0	0
1	1	1	0	1	0	0	1
0	1	2	0	1	0	0	1
0	1	1	0	1	0	0	0
0	1	0	0	0	2	1	1
1	1	1	0	0	2	0	1
0	1	1	0	0	2	0	0
1	1	2	1	0	0	1	0
0	1	1	0	1	0	0	2
0	1	0	0	1	1	1	2
0	1	1	0	1	0	0	1
0	1	0	0	1	0	0	1
1	1	2	0	1	0	0	0
0	1	2	0	1	0	1	0
0	1	1	1	1	2	0	2
0	1	2	1	0	2	2	2
1	2	1	0	1	0	0	0
0	2	1	0	0	2	0	0
0	2	1	0	0	1	0	1
0	2	1	0	0	0	0	0
0	2	1	0	0	0	0	0
1	2	1	0	1	0	0	0
0	2	2	1	0	2	1	0
0	2	0	0	1	1	1	1
1	2	2	0	1	0	0	0
0	2	1	0	1	0	0	0
0	2	1	0	1	1	0	0
0	2	0	0	1	1	0	1
0	2	1	0	1	0	0	0
0	2	1	1	0	2	1	1
0	2	2	1	0	2	2	2
0	2	1	0	0	2	1	1
0	2	2	0	0	2	0	1
0	2	2	0	0	2	0	0
0	2	1	0	0	2	0	1
0	2	1	1	0	2	2	2
0	2	1	1	1	2	2	2
0	2	2	1	0	2	1	1
1	2	1	0	1	0	0	2
0	2	1	1	0	2	1	2
0	2	1	1	1	2	1	2
0	2	1	0	0	2	0	0
0	2	0	0	0	2	1	1
0	2	2	0	0	1	0	1
1	2	2	0	0	1	0	1
1	2	2	0	0	2	0	1
0	2	1	0	0	2	0	1
0	2	2	0	2	2	0	0
0	2	2	0	0	0	0	0
0	2	2	0	1	0	0	0
0	2	0	0	1	0	0	1
0	2	0	0	1	0	0	0
1	2	1	0	1	0	0	0
0	2	0	0	1	0	0	0
1	2	1	0	0	2	1	1
0	2	0	0	0	2	1	1
0	2	0	0	0	2	1	1
0	2	1	0	0	2	0	1
0	2	1	0	0	2	2	2
0	2	1	0	0	2	0	0
1	2	2	0	0	2	0	0
0	2	0	1	0	2	2	2
1	2	1	0	1	0	0	1
0	2	1	0	1	0	0	1
0	2	2	0	1	0	0	0
0	2	1	0	1	0	0	0
0	2	1	0	1	0	0	0
0	2	2	0	0	1	0	0
1	2	1	0	1	0	0	0
0	2	1	0	1	0	0	0
0	2	1	0	0	0	0	0
0	2	2	0	0	0	0	0
1	2	1	0	1	0	0	0
0	2	1	0	0	2	1	1
0	2	1	1	0	2	1	2
0	2	2	0	0	0	0	0
0	2	1	0	0	2	0	2
0	2	1	0	0	0	1	1
0	2	0	0	1	0	0	0
0	2	0	0	0	1	1	1
0	2	1	1	0	2	1	2
0	2	1	0	1	1	0	1
1	2	1	0	1	0	0	0
0	2	1	0	1	0	0	0
1	2	1	0	1	2	0	1
0	2	2	0	1	1	0	0
0	2	0	1	0	2	2	0
0	2	0	0	0	0	0	1
1	2	2	0	0	0	0	0
0	2	1	0	1	2	0	0
0	2	1	0	1	2	0	1
1	2	1	1	1	2	1	0
0	2	1	1	1	2	2	1
1	2	1	0	1	0	0	0
1	2	2	0	0	0	0	1
1	2	2	0	0	0	0	0
0	2	2	0	0	0	0	0
0	2	0	0	0	2	1	1
1	2	1	0	1	0	0	0
1	2	1	0	1	0	1	0
0	2	2	0	1	1	0	0
1	2	2	0	1	0	0	0
0	2	0	1	0	2	2	2
0	2	1	1	0	2	2	2
0	2	2	0	1	0	0	0
0	2	1	0	0	0	1	1
0	2	1	0	0	0	0	1
0	2	0	0	0	0	1	0
0	2	2	0	0	0	0	0
1	2	1	0	1	0	1	2
1	2	1	0	1	0	0	2
0	2	1	0	1	0	0	0
1	2	1	0	1	1	0	0
1	2	2	0	1	0	0	0
0	2	1	0	0	1	0	0
0	2	2	0	0	1	0	1
0	2	1	1	0	2	2	2
1	2	1	0	1	0	0	0
0	2	1	1	0	2	1	1
0	2	1	1	0	2	2	2
0	2	1	0	0	0	1	1
0	2	1	0	1	0	0	1
1	2	2	0	1	0	0	2
0	2	1	0	1	0	0	1
1	2	1	0	1	0	0	0
0	2	1	0	2	0	0	1
1	2	1	0	0	0	0	0
1	2	1	0	0	2	1	1
1	2	1	0	0	2	0	1
1	2	1	0	0	2	1	1
0	2	1	0	0	1	0	0
1	2	1	0	0	2	0	1
0	2	2	0	1	2	0	1
0	2	1	0	0	2	1	1
1	2	2	0	0	2	0	0
1	2	0	0	1	2	0	0
1	2	1	0	1	0	0	0
1	2	0	0	1	0	0	2
1	2	0	0	0	2	1	0
0	2	2	0	0	1	1	1
0	2	2	0	0	1	0	1
1	2	2	0	1	0	0	0
0	2	1	0	1	0	0	1
0	2	1	0	0	0	0	0
0	2	0	0	1	0	1	1
1	2	1	0	1	0	1	1
1	2	2	0	1	0	0	0
1	2	1	0	1	0	0	0
0	2	1	0	1	0	0	0
1	2	2	0	0	0	0	0
0	2	1	1	0	2	1	1
0	2	1	0	0	1	1	1
0	2	1	0	1	0	0	0
0	2	0	0	0	2	1	1
0	2	2	0	0	0	0	0
0	2	1	0	0	0	1	0
0	2	2	0	0	0	0	0
0	2	1	0	0	0	1	0
0	2	0	0	0	0	0	0
0	2	0	1	0	2	1	2
1	2	2	0	0	0	0	0
0	2	1	0	0	0	0	0
0	2	2	0	0	0	0	1
0	2	1	0	0	1	1	1
1	2	1	0	0	1	0	1
0	2	1	0	0	2	1	1
1	2	0	0	1	1	0	0
0	2	2	0	1	1	0	1
0	2	0	0	1	1	0	0
0	2	0	0	1	1	1	1
0	2	1	0	1	0	0	0
0	2	0	1	1	2	2	2
0	2	1	0	0	0	0	0
1	2	2	0	0	1	0	0
1	2	2	0	0	0	1	0
1	2	1	0	1	0	0	0
0	2	1	0	1	1	0	0
0	2	1	0	1	1	0	1
1	2	1	0	0	1	0	0
0	2	2	0	1	1	0	0
1	2	0	0	1	0	0	0
0	2	1	0	0	2	0	0
0	2	0	0	0	0	1	2
0	2	1	1	0	2	2	1
0	2	0	0	0	2	2	1
0	2	2	0	0	0	0	1
0	2	0	1	1	1	0	0
0	2	1	1	1	2	0	0
0	2	2	0	1	1	0	0
1	2	1	0	1	0	1	0
1	2	1	0	1	0	0	0
0	2	2	1	0	2	2	2
1	2	1	0	1	0	0	2
1	2	0	0	1	0	0	0
1	2	2	0	1	0	0	0
1	2	0	0	1	0	0	0
0	2	1	1	1	2	0	0
0	2	2	0	1	0	0	0
1	2	1	0	0	0	0	0
0	2	1	0	0	1	1	1
0	2	0	1	0	2	2	2
0	2	1	0	0	1	0	1
0	2	1	0	0	2	0	1
0	2	1	0	0	2	2	2
1	2	1	0	1	0	0	0
1	2	2	0	1	0	0	0
0	2	1	0	1	0	0	0
0	2	2	0	1	0	0	0
0	2	1	0	1	2	0	0
0	2	2	0	0	0	0	1
0	2	1	0	0	0	1	1
1	2	1	0	0	0	0	1
0	2	1	0	0	2	0	0
1	2	1	0	0	1	0	0
0	2	1	0	1	1	1	1
0	2	2	1	0	2	1	0
0	2	1	0	0	0	0	0
0	2	2	1	1	2	0	1
1	2	1	0	1	0	0	1
1	2	1	0	1	0	0	0
0	2	1	0	1	1	0	0
0	2	1	0	0	1	0	1
0	2	1	0	0	0	0	0
0	2	2	0	0	0	0	2
0	2	1	1	0	2	2	2
0	2	2	1	0	2	2	2
1	2	1	0	1	0	0	0
0	2	1	0	0	0	0	1
0	2	1	0	0	0	1	2
0	2	2	1	0	2	1	2
0	2	1	1	0	2	1	2
0	2	2	0	1	1	0	1
0	2	1	0	1	2	0	0
1	2	1	0	1	0	0	2
1	2	1	0	1	0	0	0
1	2	0	0	1	0	0	0
0	2	1	1	0	2	1	2
1	2	2	0	1	0	0	0
0	2	1	0	1	1	1	1
0	2	0	0	1	0	0	0
0	2	1	1	0	2	1	1
0	2	1	0	1	0	0	0
0	2	0	0	1	0	1	1
1	2	0	0	1	0	0	0
1	2	2	1	1	2	0	0
0	2	2	1	1	2	1	1
0	2	1	0	1	0	0	0
0	2	2	0	0	1	0	0
0	2	0	1	0	2	2	2
0	2	2	1	0	1	2	2
1	2	0	0	1	2	2	1
0	2	2	1	0	2	2	2
0	2	1	0	1	1	1	0
0	2	0	1	0	2	1	0
1	2	1	0	0	0	0	0
0	2	1	0	0	1	0	1
1	2	2	0	0	0	0	0
1	2	1	0	0	2	1	2
0	2	0	0	0	1	1	0
1	2	1	0	0	2	1	1
0	2	1	0	0	1	1	0
0	2	1	0	0	1	1	0
0	2	2	0	0	0	0	0
0	2	1	1	0	2	2	1
1	2	2	0	1	0	0	2
0	2	1	0	0	2	0	0
0	2	0	0	1	2	2	2
1	2	2	0	0	2	1	1
0	2	1	1	1	2	2	2
1	2	0	0	1	0	0	0
1	2	1	0	1	0	0	0
1	2	0	0	1	0	0	1
0	2	1	0	0	0	0	0
0	2	1	1	0	2	2	2
0	2	1	0	0	2	0	1
1	2	2	0	2	0	0	0
0	2	1	0	0	0	0	0
0	2	1	0	0	0	1	2
1	2	0	0	1	0	0	0
0	2	2	0	0	0	0	2
0	2	1	0	0	0	1	1
1	2	2	0	0	1	0	1
1	2	2	0	0	1	0	1
1	2	2	0	1	0	0	0
1	2	2	0	1	0	0	0
0	2	1	0	0	2	0	1
1	2	2	0	0	0	0	0
1	2	1	0	1	1	0	0
0	2	2	0	0	1	0	0
0	2	1	0	1	1	0	1
0	2	1	0	1	1	0	1
0	2	1	1	0	2	0	0
0	2	2	1	0	0	0	0
1	2	1	0	1	0	0	1
0	2	2	0	0	2	2	2
1	2	2	0	1	0	0	0
0	2	1	0	0	0	1	1
1	2	1	0	0	2	0	1
0	2	0	1	0	2	2	2
0	2	0	1	1	0	0	1
0	2	0	1	1	0	2	1
0	2	1	0	1	0	0	0
0	2	1	0	1	0	0	0
0	2	1	0	1	2	0	0
0	2	1	0	0	1	0	0
0	2	1	1	0	2	2	2
0	2	1	0	1	0	0	0
1	2	1	0	1	0	0	0
0	2	2	1	0	1	0	0
1	2	2	1	1	2	1	2
0	2	1	1	1	2	1	1
0	2	2	0	1	0	0	0
0	2	0	1	1	2	1	1
0	2	2	0	2	1	0	0
0	2	2	0	0	0	0	0
1	2	2	0	0	1	0	0
1	2	0	0	0	0	0	1
0	2	1	0	0	0	1	0
1	2	2	0	0	0	0	0
0	2	2	0	0	2	0	1
0	2	2	0	0	0	0	0
0	2	2	0	1	0	0	0
0	2	1	0	0	0	0	1
1	2	2	0	1	2	0	0
0	2	2	0	0	0	0	1
0	2	1	1	0	2	2	1
0	2	1	0	1	0	0	0
0	2	1	0	1	1	0	0
0	2	2	0	1	1	0	0
0	2	1	0	1	1	1	0
0	2	0	1	0	2	1	1
0	2	1	0	1	0	0	1
0	2	2	0	0	0	0	0
0	2	1	1	0	0	2	2
0	2	1	1	0	2	2	2
1	2	1	0	0	0	0	0
0	2	0	0	1	0	0	0
1	2	2	0	1	0	1	0
1	2	1	0	1	0	0	1
0	2	1	0	0	2	1	1
0	2	1	0	0	1	0	0
0	2	0	0	1	0	0	0
0	2	2	0	1	0	0	0
0	2	1	0	1	0	0	0
0	2	1	0	1	0	0	0
0	2	1	0	1	0	0	1
0	2	0	0	1	1	0	1
1	2	0	0	1	1	1	0
0	2	0	0	1	0	0	0
0	2	1	1	0	2	2	2
0	2	1	0	0	0	0	1
0	2	1	0	0	0	0	1
0	2	2	0	0	0	0	0
0	2	1	0	1	2	1	1
0	2	2	0	1	0	0	0
0	2	1	0	1	0	0	0
0	2	0	0	0	2	1	1
0	2	1	0	0	0	0	0
0	2	1	0	0	0	0	1
1	2	1	0	2	0	0	0
0	2	1	0	0	2	0	0
0	2	1	0	1	2	2	1
0	2	1	0	0	1	1	2
0	2	0	0	1	0	1	2
0	2	2	0	1	0	0	0
0	2	1	0	1	0	1	0
0	2	0	0	1	1	1	1
0	2	0	0	1	0	1	2
0	2	2	0	1	0	0	0
0	2	0	0	0	0	0	0
0	2	1	0	0	1	0	0
0	2	2	0	1	0	0	0
0	2	2	1	1	2	0	0
0	2	2	1	1	2	1	2
0	2	0	1	1	2	0	2
0	2	1	1	1	2	2	1
0	2	1	1	1	2	0	2
0	2	1	1	1	0	0	0
0	2	0	1	1	2	1	2
0	2	2	0	1	2	0	0
0	2	2	0	0	2	1	2
0	2	2	0	0	0	1	1
0	2	1	0	1	2	0	1
0	2	2	0	1	2	0	1
0	2	1	1	0	2	2	2
0	2	1	1	0	2	2	2
0	2	1	0	1	2	0	0
0	2	1	0	0	0	1	1
0	2	2	0	0	1	0	0
0	2	1	0	0	0	0	0
0	2	2	0	0	1	0	0
0	2	1	0	0	0	1	0
0	2	2	1	0	2	1	2
0	2	1	0	1	0	0	1
0	2	1	0	1	0	0	0
0	2	1	0	0	0	0	1
1	2	2	0	0	0	0	0
0	2	1	0	0	1	0	0
0	2	0	0	0	0	2	1
0	2	0	0	1	0	0	0
0	2	2	0	0	0	0	0
0	2	1	1	0	2	0	0
0	2	1	0	0	2	0	0
0	2	1	0	1	0	0	0
0	2	1	1	1	2	0	0
1	2	2	0	1	0	0	0
1	2	1	0	1	0	0	0
0	2	2	0	0	0	0	1
0	2	1	0	1	2	1	2
0	2	0	1	1	2	1	2
1	2	1	1	1	2	0	0
1	2	0	1	1	2	1	2
0	2	0	1	0	2	2	2
0	2	2	1	0	2	0	1
0	2	1	0	1	0	0	0
0	2	1	0	0	2	0	2
1	2	1	0	0	2	1	1
1	2	1	0	0	1	1	2
0	2	1	0	1	1	0	0
1	2	2	0	1	0	0	0
1	2	0	0	1	0	0	0
1	2	2	0	0	0	0	0
1	2	2	0	1	0	1	0
0	2	0	0	1	0	1	2
0	2	1	0	1	0	1	1
1	2	2	0	2	0	0	1
0	2	2	0	2	0	0	0
0	2	1	1	0	2	2	2
0	2	1	0	0	0	0	0
0	2	1	0	0	2	0	1
0	2	0	0	1	1	0	1
0	2	1	0	1	0	0	0
0	2	2	0	1	1	0	1
0	2	1	0	1	0	0	1
0	2	2	0	1	0	0	0
0	2	1	0	1	0	0	0
0	2	0	0	0	2	2	1
0	2	1	0	1	0	0	0
0	2	1	0	1	0	0	0
0	2	1	0	1	0	0	1
0	2	2	0	0	0	0	1
0	2	1	0	0	0	0	0
1	2	2	0	1	0	0	0
0	2	2	0	1	0	1	1
1	2	2	0	1	0	0	0
1	2	2	0	0	0	0	0
0	2	1	1	0	2	0	1
0	2	0	1	0	2	1	1
0	2	1	0	0	1	0	1
0	2	1	0	0	0	0	0
0	2	1	0	0	0	0	1
1	2	1	0	1	0	1	1
1	2	1	0	1	0	0	0
0	2	1	0	1	0	1	2
1	2	1	0	1	0	0	0
1	2	0	0	1	0	0	0
1	2	2	0	0	0	0	1
0	2	0	1	0	2	2	2
1	2	1	0	1	0	0	0
1	2	1	0	1	0	0	0
0	2	2	1	0	2	2	2
0	2	2	1	0	2	1	0
0	2	2	0	0	1	0	0
0	2	2	0	1	0	1	2
0	2	1	1	1	1	0	0
0	2	2	0	1	1	0	1
0	2	1	0	1	1	1	1
0	2	1	0	0	1	0	1
0	2	1	0	0	1	0	1
0	2	1	0	0	1	0	1
0	2	2	0	1	2	0	1
0	2	2	0	1	2	0	0
0	2	1	1	0	2	2	2
0	2	2	0	1	0	0	1
1	2	1	0	1	0	0	0
1	2	2	0	0	0	0	0
0	2	1	1	0	2	2	2
0	2	1	0	1	0	0	0
1	2	1	1	1	2	1	0
1	2	1	0	1	0	0	1
0	2	1	0	1	0	0	0
0	2	1	0	0	2	0	0
1	2	0	0	0	2	1	1
0	2	1	0	0	0	1	1
1	2	0	0	1	2	1	1
0	2	2	0	1	1	0	0
0	2	1	0	0	0	1	0
0	2	2	0	0	0	0	0
1	2	1	0	1	0	0	0
0	2	0	0	0	0	1	2
0	2	1	0	1	0	0	0
0	2	2	0	0	0	1	1
1	2	1	0	1	0	0	0
0	2	1	1	0	1	0	1
0	2	1	0	0	2	1	0
0	2	1	0	0	0	0	0
0	2	1	0	0	0	0	1
0	2	1	1	0	2	2	2
0	2	1	0	1	1	0	1
0	2	1	0	1	0	1	2
0	2	1	0	1	1	1	1
1	2	1	0	1	0	0	0
0	2	1	0	1	0	0	0
0	2	1	0	1	0	0	1
1	2	1	0	1	2	0	0
0	2	0	0	0	0	0	0
0	2	2	0	0	0	1	0
1	2	1	0	1	0	0	0
0	2	1	0	0	1	1	2
0	2	1	0	0	1	0	1
0	2	1	0	0	0	0	0
0	2	1	0	1	0	0	1
0	2	1	0	1	2	1	1
0	2	2	1	0	2	2	2
0	2	2	0	1	0	0	0
1	2	2	0	1	1	0	0
1	2	2	0	1	0	0	0
1	2	1	0	1	0	0	0
1	2	1	0	1	0	0	1
0	2	0	0	1	1	0	1
0	2	1	0	0	0	1	2
0	2	1	0	0	2	0	1
0	2	0	0	0	2	1	0
0	2	0	0	0	0	1	0
1	2	1	0	0	2	1	1
0	2	1	0	0	0	0	0
0	2	1	0	0	0	1	0
0	2	1	0	0	0	0	1
0	2	0	0	0	0	1	0
0	2	2	0	1	0	0	0
0	3	1	0	1	2	0	0
1	3	1	0	1	0	0	0
0	3	1	0	0	2	2	2
0	3	0	0	0	0	1	1
0	3	1	0	0	2	0	0
0	3	1	0	1	0	0	0
1	3	1	0	1	0	0	0
0	3	1	0	0	2	0	1
0	3	2	0	0	0	0	0
0	3	1	0	1	2	0	1
0	3	1	1	0	2	1	1
0	3	2	1	1	2	1	2
0	3	0	1	1	2	2	2
0	3	1	1	0	2	1	1
0	3	0	1	1	2	2	2
0	3	2	0	1	0	0	1
0	3	1	0	1	0	0	0
0	3	2	0	1	0	0	1
0	3	1	1	0	2	2	2
0	3	1	1	0	2	0	1
0	3	0	0	0	1	1	1
0	3	1	0	0	2	0	1
0	3	2	0	0	2	0	1
0	3	1	0	1	0	0	0
0	3	1	0	0	0	0	1
0	3	1	0	0	2	0	1
0	3	1	0	0	0	0	1
0	3	1	0	0	0	0	0
0	3	0	0	0	0	1	1
0	3	1	0	1	0	0	0
0	3	2	0	1	0	0	0
0	3	2	0	1	0	0	0
0	3	2	0	0	0	0	0
1	3	1	0	0	0	1	0
1	3	1	0	1	0	0	0
0	3	2	0	0	2	0	0
0	3	2	0	0	2	1	1
0	3	1	0	0	2	1	0
0	3	1	0	0	1	0	2
0	3	1	0	0	2	2	2
0	3	1	1	1	2	1	2
0	3	0	1	0	2	1	1
0	3	1	0	0	2	2	1
0	3	0	0	0	2	2	2
0	3	1	0	0	1	0	1
0	3	1	0	1	0	1	0
0	3	1	1	0	2	1	2
0	3	2	0	0	2	0	0
0	3	2	0	0	2	0	0
1	3	2	0	1	0	0	0
0	3	1	1	0	2	1	2
0	3	1	1	0	2	2	2
0	3	2	0	1	1	0	0
0	3	1	0	1	1	0	0
0	3	2	0	1	1	0	0
1	3	2	1	1	2	0	1
1	3	1	0	0	0	0	0
0	3	1	1	0	0	1	2
0	3	1	1	0	2	2	2
1	3	0	0	1	0	0	0
1	3	2	0	1	0	0	0
0	3	2	0	0	0	0	0
1	3	2	0	1	0	0	2
0	3	2	1	0	2	2	2
0	3	1	1	1	2	1	2
0	3	2	0	0	1	0	0
1	3	2	0	0	0	0	0
0	3	2	0	0	0	0	1
0	3	1	0	0	1	1	0
1	3	2	0	1	0	0	0
0	3	2	0	0	0	1	1
0	3	1	1	0	2	2	2
0	3	2	1	1	2	2	2
0	3	1	1	0	2	2	2
1	3	1	0	0	1	0	2
0	3	1	1	0	2	1	2
1	3	1	0	0	1	0	0
0	3	2	0	1	0	0	0
0	3	2	0	0	2	0	1
1	3	1	0	1	0	0	0
1	3	2	0	1	0	0	0
0	3	1	0	1	0	0	1
0	3	1	0	0	0	0	0
0	3	0	1	1	2	1	1
0	3	2	0	0	2	0	1
1	3	2	0	1	0	0	0
1	3	1	0	0	0	0	0
1	3	1	0	0	2	0	1
0	3	0	0	0	2	1	1
1	3	2	0	1	2	0	0
0	3	0	0	0	0	0	0
1	3	1	0	0	2	0	1
1	3	1	0	0	0	0	1
0	3	2	1	0	2	0	1
0	3	1	1	0	2	2	2
1	3	2	0	0	1	0	0
0	3	1	0	0	1	0	0
0	3	0	0	0	2	2	0
1	3	2	0	0	2	0	1
0	3	2	0	0	0	0	1
0	3	0	0	1	0	1	0
0	3	1	0	1	0	0	0
0	3	2	0	1	1	0	1
1	3	1	0	0	1	0	0
1	3	2	0	0	0	0	0
1	3	2	0	1	0	0	0
0	3	1	0	1	0	0	0
1	3	1	0	0	1	0	0
0	3	2	1	0	2	0	0
0	3	1	0	0	0	0	0
0	3	2	1	1	2	0	0
1	3	2	0	1	0	0	0
1	3	2	0	1	0	0	0
0	3	0	0	1	0	0	0
1	3	0	0	0	0	0	0
1	3	1	0	0	0	0	0
1	3	0	0	0	2	1	1
0	3	0	1	0	2	2	0
0	3	1	0	1	0	0	0
0	3	1	1	0	2	1	2
0	3	1	0	1	2	2	2
0	3	2	0	0	2	0	1
0	3	2	0	0	2	0	0
1	3	2	0	1	0	0	0
0	3	2	0	1	1	0	2
0	3	2	0	1	2	0	1
0	3	2	0	1	2	0	0
0	3	2	1	0	2	2	2
0	3	1	1	0	2	2	2
0	3	2	0	0	2	0	0
0	3	1	0	1	2	1	1
0	3	2	0	1	0	0	0
1	3	1	0	1	0	0	0
0	3	1	0	0	0	0	1
0	3	2	0	1	0	0	0
0	3	1	0	1	0	0	0
0	3	2	0	1	0	0	0
0	3	1	1	0	2	2	2
0	3	1	0	0	1	0	0
1	3	1	0	1	0	0	0
0	3	1	0	0	1	0	0
0	3	1	0	1	0	1	1
1	3	2	0	0	0	0	0
0	3	2	0	1	1	0	0
0	3	1	0	0	1	0	1
0	3	2	0	1	1	0	0
1	3	2	0	1	0	1	0
1	3	2	0	1	0	0	0
1	3	1	0	1	0	1	1
0	3	1	0	1	1	0	0
1	3	2	0	1	0	0	0
1	3	2	1	1	2	0	1
1	3	1	0	1	0	0	0
0	3	2	0	1	0	0	0
1	3	2	0	1	1	0	0
0	3	1	0	1	0	0	0
1	3	1	0	1	0	0	0
1	3	0	0	1	0	0	0
1	3	2	0	1	2	1	0
0	3	0	1	0	2	2	0
0	3	1	1	0	2	2	2
0	3	1	1	0	2	0	0
1	3	2	0	0	0	0	0
0	3	2	0	0	1	1	0
1	3	1	0	0	0	0	0
0	3	0	0	1	0	0	0
0	3	1	1	0	2	1	1
0	3	1	1	0	2	1	1
1	3	2	0	0	1	0	0
1	3	2	0	0	1	0	1
0	3	1	0	1	0	0	1
0	3	2	0	0	2	1	0
0	3	2	0	0	0	0	1
0	3	1	0	0	0	0	0
1	3	2	0	1	0	0	0
0	3	1	0	1	1	0	0
0	3	0	0	0	2	1	1
0	3	2	0	0	2	0	0
1	3	1	0	1	2	0	0
1	3	2	0	0	2	0	1
0	3	1	0	1	0	0	0
0	3	2	0	0	0	0	0
0	3	0	0	0	0	0	1
1	3	2	0	0	1	0	1
0	3	1	0	0	1	0	0
0	3	1	0	1	0	1	0
0	3	2	0	0	0	0	1
0	3	1	0	1	1	0	1
0	3	2	1	1	2	0	0
0	3	1	0	1	0	0	0
1	3	1	0	0	0	1	2
1	3	1	0	0	0	1	1
1	3	2	0	0	2	2	2
1	3	1	0	1	0	1	0
0	3	1	0	0	2	0	1
1	3	1	0	1	0	0	1
0	3	2	0	0	0	0	0
1	3	2	0	0	1	0	0
1	3	2	1	1	1	0	0
0	3	2	0	1	0	0	0
0	3	1	0	0	2	1	0
0	3	1	0	0	2	1	1
0	3	1	0	0	2	2	2
0	3	1	0	0	2	1	2
0	3	1	0	0	0	0	1
0	3	0	1	0	2	1	2
1	3	2	0	0	0	0	0
0	3	2	0	0	2	0	0
0	3	1	0	0	0	1	1
0	3	1	0	0	2	0	1
0	3	1	0	0	2	0	1
1	3	0	0	1	2	0	0
1	3	2	0	1	0	0	0
1	3	0	0	1	2	2	2
0	3	1	1	1	2	1	1
0	3	1	1	0	2	2	2
0	3	2	0	1	0	0	0
1	3	1	0	1	2	1	1
0	3	0	0	0	2	1	0
0	3	1	1	0	2	1	2
0	3	2	1	0	2	2	2
1	3	2	0	0	2	0	0
1	3	2	0	0	1	0	0
0	3	2	0	0	0	0	0
0	3	2	0	0	1	0	0
0	3	2	0	1	0	0	0
0	3	1	0	0	1	1	1
0	3	1	0	0	1	0	0
0	3	1	1	0	0	0	0
0	3	1	0	1	0	1	0
0	3	1	1	1	2	0	1
0	3	2	0	0	0	0	0
0	3	0	0	0	0	0	0
0	3	2	0	1	2	0	0
0	3	1	1	0	2	1	2
0	3	1	1	1	2	1	2
0	3	2	1	1	2	0	2
1	3	2	0	1	1	0	0
0	3	2	0	0	1	0	1
0	3	2	1	0	2	0	1
0	3	1	1	0	2	2	2
0	3	2	0	1	0	0	1
0	3	1	0	1	0	0	0
0	3	1	0	1	1	1	1
1	3	2	0	1	2	1	1
0	3	2	0	1	2	1	2
0	3	1	0	1	2	0	1
1	3	1	0	0	0	0	0
0	3	1	1	0	2	1	2
0	3	1	1	0	2	2	1
0	3	1	0	1	1	0	0
0	3	1	0	1	0	0	0
0	3	1	0	0	0	1	1
0	3	0	0	0	1	1	0
0	3	2	0	0	0	0	0
0	3	1	0	1	0	0	0
0	3	1	0	1	0	0	0
0	3	2	0	0	1	1	1
0	3	0	0	0	0	2	0
0	3	1	1	0	2	2	2
0	3	1	0	1	0	0	0
1	3	1	0	1	0	0	0
0	3	0	0	1	0	0	0
0	3	1	0	0	2	0	2
0	3	1	1	1	2	2	1
0	3	0	0	1	0	0	1
0	3	1	0	1	0	0	1
0	3	0	0	1	0	0	0
0	3	1	0	1	0	0	1
0	3	2	0	1	0	1	1
0	3	1	0	1	2	1	1
0	3	1	0	1	1	0	0
0	3	0	0	1	0	0	0
0	3	0	1	1	1	0	0
1	3	2	0	1	0	0	0
0	3	1	1	0	2	2	1
0	3	1	0	0	1	0	1
0	3	0	0	0	2	1	1
0	3	1	0	0	1	0	0
0	3	1	0	0	1	0	0
0	3	1	0	0	2	1	0
0	3	1	0	0	0	0	1
0	3	1	0	1	2	0	2
0	3	1	0	1	0	0	2
0	3	1	0	1	0	0	1
0	3	2	0	1	2	0	1
0	3	0	0	1	0	0	0
0	3	1	1	1	2	1	1
0	3	1	0	1	0	0	0
0	3	2	0	1	0	0	0
0	3	1	0	1	2	0	0
0	3	2	0	1	0	0	0
0	3	1	0	1	1	0	0
0	3	1	0	0	2	0	0
0	3	0	0	0	1	0	0
0	3	1	0	0	1	0	0
0	3	2	1	0	2	2	1
0	3	1	0	0	0	0	2
0	3	2	0	1	0	0	0
0	3	0	0	1	2	1	1
0	3	1	0	1	0	1	1
0	3	1	0	0	0	0	0
0	3	1	1	0	2	2	2
0	3	0	0	0	0	1	0
0	3	1	0	0	0	2	2
0	3	1	0	1	0	0	0
0	3	1	1	0	2	1	1
0	3	2	1	0	2	1	1
0	3	1	0	1	0	0	0
1	3	1	0	1	0	0	0
1	3	2	0	1	0	0	0
0	3	1	1	0	0	2	2
0	3	2	1	1	2	1	1
0	3	2	0	0	0	0	0
1	3	1	1	0	2	0	0
0	3	1	1	1	0	0	0
0	3	1	1	1	0	0	0
0	3	2	0	1	1	0	0
0	3	0	0	0	0	0	1
0	3	1	0	1	0	0	0
1	3	2	0	1	0	0	0
1	3	2	0	1	0	0	0
1	3	0	0	0	1	1	1
1	3	1	0	2	0	0	0
1	3	1	1	1	2	0	0
0	3	1	0	0	1	0	0
0	3	1	0	0	0	0	0
0	3	1	0	0	0	1	1
0	3	2	0	0	0	0	0
0	3	2	0	0	0	0	0
0	3	1	0	0	0	0	1
1	3	1	0	1	0	0	0
0	3	2	0	1	0	0	1
0	3	2	1	0	2	1	2
0	3	1	1	0	2	2	2
0	3	2	0	1	0	0	0
0	3	2	0	0	1	0	1
1	3	2	0	1	0	0	0
0	3	1	0	0	0	0	1
0	3	1	1	0	2	1	2
1	3	2	0	1	1	1	1
0	3	1	0	0	0	0	0
0	3	1	0	1	2	0	1
0	3	1	0	1	2	0	0
0	3	1	0	0	1	0	1
0	3	2	0	0	0	0	0
0	3	2	0	1	0	0	0
0	3	2	0	1	0	0	0
0	3	1	0	1	0	0	0
0	3	1	0	0	2	0	0
0	3	1	0	1	0	0	0
0	3	0	0	1	0	1	1
0	3	1	0	0	2	1	1
0	3	2	0	0	1	1	1
0	3	0	0	1	0	0	0
0	3	0	0	1	2	1	1
0	4	2	1	1	2	0	1
1	4	2	0	1	0	0	0
0	4	1	1	1	2	1	1
0	4	1	0	0	0	1	0
1	4	1	1	1	2	1	2
1	4	2	1	1	2	1	0
0	4	1	1	1	2	2	2
0	4	2	1	0	2	2	2
0	4	1	1	0	2	2	2
0	4	1	1	0	2	0	0
0	4	2	0	0	1	0	1
0	4	2	0	0	2	1	1
1	4	2	1	1	2	1	0
0	4	2	0	1	0	0	1
0	4	0	1	0	2	1	2
1	4	2	0	1	0	0	0
0	4	2	0	0	1	1	1
1	4	1	0	0	2	0	1
0	4	2	0	0	0	0	1
0	4	1	0	1	0	0	0
0	4	2	0	0	0	1	0
0	4	1	0	0	1	0	0
0	4	1	0	1	0	0	0
0	4	2	0	1	0	0	0
0	4	2	0	1	0	0	0
0	4	2	0	1	0	0	0
0	4	1	0	0	2	1	1
0	4	0	0	0	0	1	0
0	4	0	0	0	1	0	0
0	4	1	0	0	2	0	1
0	4	2	0	1	2	0	1
0	4	1	0	0	2	1	0
0	4	1	0	1	1	0	0
0	4	1	0	1	0	0	1
0	4	2	1	1	2	2	2
0	4	1	1	1	2	2	2
0	4	1	1	1	2	0	2
0	4	2	1	1	2	0	0
0	4	2	1	0	2	2	2
0	4	2	1	0	2	2	2
0	4	1	1	0	2	0	1
0	4	1	0	1	1	0	0
0	4	0	0	1	2	2	0
0	4	0	0	0	2	1	1
0	4	1	0	0	0	0	0
0	4	2	0	0	0	0	0
0	4	1	0	0	0	1	0
0	4	0	1	0	2	2	2
0	4	2	1	0	2	2	2
0	4	1	1	1	2	0	1
0	4	1	0	1	0	0	0
0	4	1	0	1	0	0	0
0	4	0	0	1	0	1	1
1	4	2	0	1	0	0	0
0	4	2	1	0	2	2	2
0	4	1	1	0	2	0	0
1	4	0	0	1	0	0	0
0	4	2	0	0	0	0	0
0	4	0	1	0	1	1	1
1	4	1	0	0	1	0	1
1	4	0	0	1	0	0	0
1	4	2	0	1	0	0	0
0	4	1	1	1	2	1	2
1	4	2	0	0	2	0	0
0	4	2	0	0	1	1	1
1	4	1	0	0	1	0	1
0	4	1	0	0	1	0	0
0	4	1	0	1	0	0	0
1	4	2	0	0	2	0	0
0	4	1	1	1	0	0	0
1	4	2	0	0	2	0	0
1	4	2	1	1	2	0	2
1	4	2	0	1	0	0	0
0	4	1	1	1	2	1	1
0	4	1	0	1	1	1	1
0	4	1	0	1	1	1	0
0	4	1	0	0	1	0	1
0	4	0	0	0	1	0	0
0	4	2	1	1	2	0	1
1	4	1	1	1	1	0	0
0	4	2	0	0	0	0	1
1	4	2	0	1	0	0	0
1	4	0	0	1	0	0	0
0	4	2	0	1	0	0	0
1	4	1	0	0	2	0	1
0	4	2	0	0	1	0	0
0	4	1	0	0	2	1	1
0	4	1	1	1	2	1	1
0	4	2	1	0	2	2	2
0	4	2	0	0	1	0	1
0	4	2	0	0	2	0	1
0	4	1	0	0	2	1	2
0	4	2	0	0	1	0	1
0	4	2	0	0	2	0	0
1	4	2	0	0	2	0	1
0	4	2	0	0	1	0	1
0	4	1	1	0	2	1	2
0	4	0	1	1	2	1	1
0	4	1	1	1	2	1	2
0	4	2	0	0	2	1	0
1	4	2	0	0	2	0	0
1	4	2	0	1	0	0	0
0	4	2	1	0	2	1	1
0	4	2	0	0	0	0	1
0	4	1	0	0	0	0	1
0	4	1	0	1	2	0	0
0	4	1	0	1	0	0	0
0	4	2	1	0	2	2	2
1	4	2	0	1	0	0	0
0	4	2	0	0	1	1	1
0	4	2	0	0	2	0	1
1	4	2	0	1	2	0	0
0	4	1	0	1	1	0	0
0	4	2	1	0	2	2	2
1	4	0	0	0	1	1	0
0	4	2	1	1	2	1	2
0	4	1	1	0	2	1	1
1	4	2	0	0	1	0	0
0	4	1	1	0	2	0	1
0	4	2	1	0	2	2	2
0	4	2	0	0	2	1	2
0	4	2	0	0	0	2	1
1	4	1	0	1	2	1	0
0	4	2	1	0	2	2	2
0	4	2	1	0	2	2	2
0	4	2	0	0	1	1	0
0	4	2	0	1	0	0	0
0	4	2	0	0	2	0	2
1	4	1	0	1	0	0	0
1	4	1	0	0	2	1	1
0	4	0	0	0	2	1	0
1	4	2	0	1	0	0	0
0	4	2	0	0	1	0	0
1	4	2	0	0	0	0	0
0	4	1	0	1	1	2	1
0	4	0	1	0	2	1	1
0	4	2	1	1	2	0	0
1	4	2	0	0	0	0	2
0	4	2	0	0	0	0	1
0	4	0	0	1	0	0	1
0	4	2	1	1	2	0	1
0	4	2	0	1	2	1	1
1	4	2	0	1	2	1	0
1	4	2	1	1	2	0	1
1	4	2	0	1	0	1	1
0	4	2	0	0	1	1	2
0	4	0	0	0	0	1	0
0	4	1	0	0	0	0	0
0	4	2	0	0	1	1	1
0	4	0	0	1	2	1	2
1	4	2	0	1	0	0	0
0	4	1	0	0	2	0	1
0	4	2	0	1	0	0	0
0	4	1	1	1	2	1	1
0	4	2	0	0	1	0	0
0	4	1	0	0	2	0	1
1	4	1	0	0	2	0	0
0	4	1	0	0	2	0	1
0	4	2	0	0	1	0	1
0	4	2	0	1	1	0	0
0	4	1	1	0	2	2	2
0	4	1	1	1	2	1	1
0	4	1	0	1	2	0	1
0	4	2	0	1	0	0	0
1	4	2	0	0	0	0	0
0	4	2	0	0	1	0	0
0	4	2	0	1	0	0	0
0	4	1	0	0	1	1	1
0	4	1	1	0	2	2	2
1	4	1	0	1	0	0	0
1	4	2	0	1	1	0	0
0	4	1	0	0	2	0	0
0	4	2	0	0	2	0	1
0	4	0	0	0	2	1	1
0	4	1	0	1	0	0	0
0	4	0	0	1	0	0	2
0	4	0	0	1	0	0	0
0	4	1	0	1	0	0	0
0	4	1	0	1	0	0	1
0	4	1	1	0	2	1	2
0	4	0	0	1	0	1	0
0	4	0	0	0	1	1	1
0	4	2	0	0	2	0	2
0	4	0	0	1	1	0	2
0	4	0	0	1	0	1	1
0	4	2	0	1	1	0	2
0	4	1	0	0	1	1	0
0	4	1	1	1	2	0	1
0	4	1	1	0	2	0	0
0	4	2	1	0	2	2	2
0	4	1	0	0	1	1	0
0	4	0	0	1	0	0	1
0	4	1	0	1	2	1	1
0	4	1	0	1	2	0	0
0	4	1	0	1	2	0	2
0	4	0	0	1	0	1	1
0	4	2	1	1	2	0	0
0	4	0	1	1	2	0	0
1	4	2	0	1	1	1	1
0	4	2	0	1	0	0	0
0	4	1	0	1	0	0	0
0	4	0	0	1	2	1	1
0	4	1	0	1	0	0	1
0	4	1	0	1	0	0	0
0	4	1	0	1	0	0	0
0	4	2	0	1	1	1	1
0	4	0	0	1	0	1	1
0	4	0	0	0	2	1	1
0	4	1	0	0	2	0	1
0	4	1	0	0	2	0	2
1	4	1	0	1	2	0	1
0	4	1	0	0	0	0	0
0	4	0	0	0	2	1	1
0	4	1	0	1	0	0	0
0	4	2	0	0	0	0	0
1	4	2	0	0	0	0	0
1	4	2	0	0	2	0	0
0	4	2	0	0	2	0	1
0	4	2	1	1	2	0	1
0	4	2	1	0	2	1	2
0	4	2	0	0	0	1	2
0	4	1	0	0	2	0	1
0	4	2	1	0	2	2	2
1	4	2	0	1	0	0	0
0	4	2	0	1	1	1	0
1	4	2	0	0	0	0	0
1	4	0	0	0	1	0	0
0	4	1	0	0	0	0	0
1	4	2	0	1	0	1	0
0	4	1	0	0	0	1	0
0	4	2	0	0	2	0	1
0	4	1	1	0	2	2	2
0	4	0	0	0	2	2	2
0	4	1	1	1	2	0	0
0	4	1	0	0	0	1	1
0	4	1	0	1	0	0	0
1	4	1	0	1	0	0	0
1	4	1	0	1	0	0	0
1	4	2	0	1	0	0	1
0	4	1	0	0	0	1	1
0	4	2	0	0	2	0	0
0	4	2	0	0	0	0	1
0	4	1	0	0	0	0	1
0	4	2	0	1	1	1	1
0	4	1	0	1	0	0	0
1	4	2	0	1	0	0	0
1	4	2	0	1	0	0	0
0	4	1	0	1	2	1	1
0	4	2	1	0	2	1	1
0	4	2	1	0	2	0	2
0	4	2	0	2	0	0	0
0	4	1	0	0	1	0	0
0	4	2	1	1	2	2	1
0	4	1	0	1	2	0	0
0	4	1	0	1	1	0	0
0	4	1	0	1	1	0	0
0	4	2	0	1	1	0	0
0	4	1	0	1	0	0	0
0	4	1	0	1	2	1	0
1	4	1	0	1	0	0	0
0	4	1	0	0	0	0	0
0	4	2	0	0	2	1	0
0	4	2	1	0	2	1	2
1	4	1	0	1	0	0	0
0	4	1	0	1	1	0	1
0	4	0	1	0	2	2	2
0	4	2	0	1	0	0	2
1	5	2	0	1	0	0	0
0	5	1	0	1	1	0	0
0	5	2	0	0	2	1	1
0	5	1	0	0	2	1	1
1	5	2	0	0	2	1	1
1	5	2	0	1	0	0	0
0	5	1	0	0	0	0	0
1	5	2	0	0	0	0	0
0	5	1	1	1	2	1	2
0	5	2	1	0	2	1	2
1	5	1	0	0	0	0	0
1	5	1	0	0	0	0	0
0	5	1	0	1	0	0	0
0	5	2	0	0	0	0	0
0	5	1	0	0	2	1	1
0	5	0	1	0	2	1	1
0	5	1	1	0	2	1	1
0	5	0	0	1	1	1	0
0	5	0	0	1	0	0	2
0	5	1	0	1	0	0	0
0	5	0	0	1	0	0	1
0	5	1	0	1	1	0	2
0	5	2	0	1	0	0	0
0	5	1	0	0	2	1	1
0	5	1	0	0	0	1	2
0	5	1	0	0	0	0	0
0	5	1	0	0	0	0	0
0	5	2	0	0	0	0	1
0	5	2	0	1	0	1	2
0	5	0	0	1	0	1	2
0	5	1	1	0	2	1	1
1	5	2	0	1	2	0	2
0	5	0	0	1	0	1	0
0	5	1	0	1	2	1	2
0	5	1	0	1	0	0	0
0	5	0	0	1	0	1	2
0	5	0	0	1	0	1	2
0	5	1	0	1	0	0	0
0	5	1	0	0	0	0	0
0	5	2	0	0	0	0	0
0	5	2	0	0	0	0	1
0	5	1	1	0	2	2	1
0	5	1	1	0	2	1	2
0	5	1	0	0	0	1	2
0	5	1	1	1	2	2	2
0	5	1	1	0	2	2	2
1	5	1	0	0	2	0	2
0	5	0	0	1	0	0	0
1	5	2	0	1	0	0	0
0	5	1	0	0	2	2	2
1	5	2	0	0	0	0	0
1	5	2	0	1	0	0	0
1	5	1	0	1	2	0	1
1	5	2	0	0	1	1	0
0	5	2	0	0	2	1	1
0	5	1	0	0	2	1	2
1	5	2	0	1	2	0	1
0	5	1	0	1	1	0	0
0	5	2	0	1	0	0	0
0	5	2	0	0	1	0	0
0	5	1	0	0	1	1	1
1	5	2	0	1	0	0	1
1	5	1	0	0	2	0	0
0	5	2	0	0	0	0	1
0	5	1	0	1	0	0	0
1	5	1	0	1	0	0	0
0	5	2	1	0	2	1	2
0	5	1	1	1	2	1	2
0	5	2	0	0	0	1	1
1	5	2	0	0	0	0	0
0	5	1	0	0	0	0	0
0	5	0	0	0	2	1	0
0	5	1	1	1	2	1	2
1	5	1	0	0	2	0	0
0	5	2	0	0	0	1	1
0	5	1	0	0	1	0	0
0	5	2	0	0	1	0	0
0	5	1	0	1	1	1	0
0	5	1	0	1	2	0	1
1	5	2	0	1	2	0	0
1	5	2	0	1	1	1	0
0	5	1	0	1	2	0	0
0	5	1	0	0	2	0	1
1	5	2	0	1	0	0	0
1	5	2	0	1	0	0	0
0	5	1	1	0	2	0	0
0	5	0	1	0	2	1	2
0	5	1	0	0	0	1	1
0	5	2	0	1	0	0	0
0	5	2	0	1	2	0	0
0	5	2	0	0	0	0	0
1	5	1	0	1	0	0	0
0	5	0	1	0	0	2	2
1	5	2	0	1	1	0	0
0	5	1	1	0	2	1	1
1	5	2	1	2	2	2	2
0	5	0	0	0	2	1	1
0	5	2	0	0	2	0	1
1	5	2	0	0	2	1	1
0	5	1	0	0	1	1	1
0	5	2	1	1	2	2	2
0	5	2	0	0	0	0	1
0	5	2	0	1	0	0	0
1	5	1	1	1	2	0	1
0	5	1	0	1	0	0	0
0	5	2	0	1	0	0	0
0	5	2	0	0	2	0	2
0	5	2	0	0	1	0	2
0	5	2	0	0	2	0	0
1	5	2	0	0	2	0	0
1	5	2	0	0	2	1	1
0	5	2	1	0	2	2	2
1	5	1	0	1	0	0	0
0	5	2	0	0	2	1	1
0	5	1	0	1	1	1	0
1	5	2	1	0	0	0	0
1	5	2	0	1	0	0	0
0	5	1	0	0	2	0	1
0	5	2	0	0	0	0	0
0	5	1	0	0	0	0	1
0	5	1	0	0	2	0	0
0	5	2	1	0	0	0	1
0	5	2	0	1	1	1	2
1	5	2	0	0	2	0	1
0	5	1	0	0	0	2	2
0	5	2	1	0	2	2	2
0	5	1	1	0	2	1	1
0	5	1	1	0	2	2	2
0	5	2	1	1	2	2	2
0	5	2	1	0	2	1	1
1	5	2	0	0	0	0	0
0	5	1	0	0	1	1	1
0	5	1	1	0	2	2	2
1	5	1	0	0	2	0	0
1	5	0	0	0	0	0	0
0	5	2	1	0	2	2	2
1	5	1	1	0	2	1	2
1	5	2	0	0	0	0	0
0	5	1	0	0	0	0	1
1	5	2	0	1	2	0	0
0	5	1	1	1	2	2	2
0	5	2	0	0	2	0	0
0	5	2	1	0	2	2	2
0	5	0	0	1	1	0	0
1	5	2	0	1	0	0	2
0	5	2	1	1	2	0	1
0	5	1	1	0	2	0	0
0	5	0	1	0	2	1	2
0	5	2	0	1	0	1	0
0	5	1	0	0	0	0	0
0	5	1	0	0	2	1	1
0	5	1	0	1	1	0	1
0	5	1	0	1	1	0	1
0	5	0	0	1	0	1	1
0	5	1	0	1	2	0	1
0	5	1	0	1	0	0	1
1	5	1	0	0	1	0	0
0	5	1	1	0	2	0	1
0	5	1	1	0	2	2	1
0	5	2	1	1	2	1	1
0	5	1	0	0	1	1	1
0	5	0	1	0	0	2	2
0	5	0	1	0	2	1	1
0	5	1	1	0	2	2	2
0	5	2	1	0	2	2	2
0	5	2	0	0	1	0	0
0	5	1	0	0	0	0	0
0	5	2	0	0	1	0	0
0	5	1	0	1	0	0	0
0	5	1	0	1	0	0	0
0	5	2	0	0	2	0	1
1	5	0	0	1	0	0	0
0	5	2	0	1	1	0	1
0	5	1	1	0	2	0	1
0	5	1	1	0	2	1	2
0	5	2	1	1	2	1	2
0	5	1	1	1	2	0	0
0	5	1	1	0	2	1	2
0	5	2	0	0	1	0	0
1	5	2	0	0	0	0	0
1	5	2	0	0	2	0	0
0	5	2	0	0	2	1	0
0	5	2	0	0	1	1	1
0	5	2	0	0	0	0	0
1	5	1	0	0	2	1	0
0	5	2	0	1	0	1	0
0	6	1	0	0	1	0	1
1	6	2	0	1	1	0	1
1	6	2	0	1	0	0	0
0	6	1	1	0	2	1	1
1	6	2	0	0	0	0	0
0	6	2	0	0	1	0	1
0	6	2	0	0	0	1	1
0	6	2	1	0	2	1	2
0	6	1	0	0	0	0	0
0	6	2	1	0	2	2	2
0	6	2	0	0	0	0	0
0	6	1	1	0	2	1	1
0	6	0	1	0	2	2	2
0	6	1	1	1	2	1	1
0	6	1	1	0	2	0	1
0	6	0	0	0	1	1	2
0	6	2	0	0	0	0	0
0	6	2	0	0	1	0	1
1	6	2	0	0	1	1	2
0	6	2	0	0	0	0	0
0	6	2	0	1	2	0	1
0	6	1	0	1	0	0	0
0	6	2	0	0	2	1	1
0	6	1	0	0	0	0	0
0	6	1	0	0	2	0	0
0	6	1	0	0	2	0	0
0	6	0	0	1	1	0	1
0	6	1	0	1	2	0	1
0	6	1	0	1	2	1	1
0	6	2	0	1	0	0	0
0	6	1	0	0	0	0	1
1	6	2	0	0	1	1	0
0	6	1	0	0	2	1	1
1	6	1	0	1	0	0	0
0	6	0	0	1	0	0	0
0	6	1	0	0	2	0	0
1	6	2	0	1	0	0	0
1	6	2	0	0	0	0	0
0	6	1	1	0	2	2	2
0	6	1	0	1	1	1	1
0	6	1	0	0	2	0	1
1	6	1	0	0	2	0	0
0	6	1	0	0	0	1	1
0	6	2	0	0	0	0	0
[truncated: 616 more rows]

## Sheet: Coding
No.	Variable	Coding
1	Status	0 = censored
		1 = Event
2	Time	Age of Child
3	Age of Mother	0 = 15 -24 yrs
		1 = 25 - 34 yrs
		2 = 35 yrs +
4	Residence	0 = Rural
		1 = Urban
5	Religion	0 = Christian
		1 = Muslims
		2 = All Others
6	Wealth Index	0 = Poor
		1 = Middle
		2 = Rich
7	Mother's Education	0 = None
		1 = Primary
		2 = Secondary or higher
8	Father's Education	0 = None
		1 = Primary
		2 = Secondary or higher
